# Supplementary material for: The 4.4 Å Capsid Structure of the Giant Melbournevirus Belonging to the Marseilleviridae Family
Source: Viruses. 2026 Apr 2;18(4):433. doi: 10.3390/v18040433 (PMC13119691; doi:10.3390/v18040433)
Supplement: Supplementary file 1 [file viruses-18-00433-s001.zip]

Archive with 1 entries (1 files):
- viruses-4217449-supplementary.pdf
